# Supplementary material for: Metagenomic insights into the effects of submerged plants on functional potential of microbial communities in wetland sediments
Source: Mar Life Sci Technol. 2021 Aug 27;3(4):405–15. doi: 10.1007/s42995-021-00100-3 (PMC10077182; doi:10.1007/s42995-021-00100-3)
Supplement: Supplementary file 5 — Supplementary file5 (XLSX 28 KB) [file 42995_2021_100_MOESM5_ESM.xlsx]

## Sheet: Methane metabolisms
Gene	Description			NP_Bin6	NP_Bin8	SP_Bin4	SP_Bin24	SP_Bin28
MCR	Methyl-coenzyme M reductase
McrA	Methyl coenzyme M reductase alpha subunit A	EC:2.8.4.1	K00399	0	0	√	0	0
K00400/McrA2	Methyl coenzyme M reductase beta	EC:2.8.4.1	K00400	√	√	√	√	√
McrB	Methyl coenzyme M reductase beta subunit B	EC:2.8.4.1	K00401	0	0	√	0	0
McrC	Methyl coenzyme M reductase alpha subunit G	EC:2.8.4.1	K03421	0	0	√	0	0
McrG	Methyl coenzyme M reductase alpha subunit C		K00402	0	0	√	0	0
MTR/N5-Methyltetrahydromethanopterin: coenzyme M methyltransferase
MtrA	Tetrahydromethanopterin S-methyltransferase, subunit A	EC:2.1.1.86	K00577	√	0	0	0	√
MtrH	Tetrahydromethanopterin S-methyltransferase, subunit H	EC:2.1.1.86	K00584	√	0	√	0	√
Methyl-branch WL
FdhA	formate dehydrogenase (coenzyme F420) alpha subunit	EC:1.17.98.31.8.98.6	K22516	0	√	0	√	√
FdhB	formate dehydrogenase (coenzyme F420) beta subunit	EC:1.17.98.31.8.98.6	K00125	0	√	0	0	√
FwdA	Formylmethanofuran dehydrogenase subunit A (tungsten)	EC:1.2.7.12	K00200	0	√	0	0	0
FwdB	Formylmethanofuran dehydrogenase subunit B (tungsten)	EC:1.2.7.12	K00201	√	√	0	√	√
FwdC	Formylmethanofuran dehydrogenase subunit C (tungsten)	EC:1.2.7.12	K00202	0	√	0	√	√
FwdD	Formylmethanofuran dehydrogenase subunit D (tungsten)	EC:1.2.7.12	K00203	0	√	0	0	0
FwdE	Formylmethanofuran dehydrogenase subunit E (tungsten)	EC:1.2.7.12	K11261	0	0	0	0	√
FwdF	formylmethanofuran dehydrogenase subunit F	EC:1.2.7.12	K00205	0	0	0	√	0
FwdG	4Fe-4S ferredoxin		K11260	0	√	0	√	0
Ftr	Formylmethanofuran:H4MPT N-formyltransferase	EC:2.3.1.101	K00672	√	√	0	√	√
Mch	methenyltetrahydromethanopterin cyclohydrolase	EC:3.5.4.27	K01499	0	√	0	√	√
Mtd	methylenetetrahydromethanopterin dehydrogenase	EC:1.5.98.1	K00319	√	√	0	0	√
Mer	5,10-methylenetetrahydromethanopterin reductase	EC:1.5.98.2	K00320	0	√	0	√	√
Acetate : acetyl-CoA conversion
acs	acetyl-CoA synthetase	EC:6.2.1.1	K01895	√	√	√	0	√
Carbon monoxide dehydrogenase/acetyl-CoA synthase
CdhA	anaerobic carbon-monoxide dehydrogenase, CODH/ACS complex subunit alpha	EC:1.2.7.4	K00192	√	0	0	√	√
CdhB	anaerobic carbon-monoxide dehydrogenase, CODH/ACS complex subunit epsilon		K00195	0	0	0	0	√
CdhC	acetyl-CoA decarbonylase/synthase, CODH/ACS complex subunit beta	EC:2.3.1.169	K00193	√	0	0	√	√
CdhD	acetyl-CoA decarbonylase/synthase, CODH/ACS complex subunit delta	EC:2.1.1.245	K00194	0	0	0	√	√
CdhE	acetyl-CoA decarbonylase/synthase, CODH/ACS complex subunit gamma		K00197	√	0	0	√	√
Methyltransferases
MtsB	Methylated-thiol--corrinoid protein/Methylthiol:coenzyme M methyltransferase 30 kDa subunit			0	0	√	0	0
MtaA	[methyl-Co(III) methanol-specific corrinoid protein]:coenzyme M methyltransferase	EC:2.1.1.246	K14080	0	0	√	0	0
MtmB	methylamine---corrinoid protein	EC:2.1.1.248	K16176	0	0	√	0	0
MtbC	dimethylamine corrinoid protein		K16179	0	0	√	0	0
MttC	trimethylamine---corrinoid protein	EC:2.1.1.250	K14084	0	0	√	0	0
Coenzyme B biosynthesis
AksA	methanogen homocitrate synthase	EC:2.3.3.14 2.3.3.-	K10977	√	0	√	√	√
Coenzyme M biosynthesis
ComC	L-2-hydroxycarboxylate dehydrogenase (NAD+)	EC:1.1.1.337	K05884	0	0	0	0	√
ComD	sulfopyruvate decarboxylase subunit alpha	EC:4.1.1.79	K06034	0	0	0	0	√
ComE	sulfopyruvate decarboxylase subunit beta	EC:4.1.1.79	K13039	0	0	0	0	√
Coenzyme F420 biosynthesis
CofC	2-phospho-L-lactate guanylyltransferase	EC:2.7.7.68	K14941	√	√	0	√	√
CofD	LPPG:FO 2-phospho-L-lactate transferase	EC:2.7.8.28	K11212	√	0	0	√	√
CofE	coenzyme F420-0:L-glutamate ligase	EC:6.3.2.31	K12234	√	0	√	√	√
CofG	7,8-didemethyl-8-hydroxy-5-deazariboflavin synthase	EC:4.3.1.32	K11780	√	√	0	√	√
CofH	5-amino-6-(D-ribitylamino)uracil---L-tyrosine 4-hydroxyphenyl transferase	EC:2.5.1.147	K11781	0	√	0	0	√
HDR	Heterodisulfide reductase
Hdr	heterodisulfide reductase			√	√	√	√	√
MVH	F420-non-reducing hydrogenase
Mvh	F420-non-reducing hydrogenase			√	√	√	√	√

## Sheet: Central metabolism
Gene	Description			NP_Bin6	NP_Bin8	SP_Bin4	SP_Bin24	SP_Bin28
Glycolysis: Embden–Meyerhof–Parnas pathway (EMP pathway)
gap2	glyceraldehyde-3-phosphate dehydrogenase (NAD(P))	EC:1.2.1.59	K00150	√	√	√	√	√
porA	pyruvate ferredoxin oxidoreductase alpha subunit	EC:1.2.7.1	K00169	√	√	√	√	√
porB	pyruvate ferredoxin oxidoreductase beta subunit	EC:1.2.7.1	K00170	√	√	√	√	√
porD	pyruvate ferredoxin oxidoreductase delta subunit	EC:1.2.7.1	K00171	√	√	√	√	√
porG	pyruvate ferredoxin oxidoreductase gamma subunit	EC:1.2.7.1	K00172	√	√	√	√	√
korA	2-oxoglutarate/2-oxoacid ferredoxin oxidoreductase subunit alpha	EC:1.2.7.11	K00174	√	√	√	√	√
korB	2-oxoglutarate ferredoxin oxidoreductase subunit beta	EC:1.2.7.3 1.2.7.11	K00175	√	√	√	√	√
DLD	dihydrolipoamide dehydrogenase	EC:1.8.1.4	K00382	√	0	√	√	√
pgk	Phosphoglycerate kinase	EC:2.7.2.3	K00927	√	√	√	0	√
eno	Enolase	EC:4.2.1.11	K01689	√	√	0	√	0
TPIA	triosephosphate isomerase (TIM)	EC:5.3.1.1	K01803	√	√	0	√	√
acs	acetyl-CoA synthetase	EC:6.2.1.1	K01895	√	√	√	0	√
apgM	2,3-bisphosphoglycerate-independent phosphoglycerate mutase	EC:5.4.2.12	K15635	√	√	√	√	√
PMM	phosphomannomutase / phosphoglucomutase	EC:5.4.2.8 5.4.2.2	K15778	√	√	0	√	√
pgp	phosphoglycolate phosphatase	EC:3.1.3.18	K22223	0	0	0	0	√
acdA	acetate---CoA ligase (ADP-forming) subunit alpha	EC:6.2.1.13	K01905	0	0	√	0	0
gpm	2,3-bisphosphoglycerate-independent phosphoglycerate mutase	EC:5.4.2.12	K15633	0	0	√	0	0
porA	pyruvate ferredoxin oxidoreductase alpha subunit	EC:1.2.7.1	K00169	√	√	√	√	√
porB	pyruvate ferredoxin oxidoreductase beta subunit	EC:1.2.7.1	K00170	√	√	√	√	√
porD	pyruvate ferredoxin oxidoreductase delta subunit	EC:1.2.7.1	K00171	√	√	√	√	√
porC	pyruvate ferredoxin oxidoreductase gamma subunit	EC:1.2.7.1	K00172	√	√	√	√	√
TCA cycle
idh3	Isocitrate dehydrogenase	EC:1.1.1.41	K00030	0	0	√	0	0
porA	pyruvate ferredoxin oxidoreductase alpha subunit	EC:1.2.7.1	K00169	√	√	√	√	√
porB	pyruvate ferredoxin oxidoreductase beta subunit	EC:1.2.7.1	K00170	√	√	√	√	√
porD	pyruvate ferredoxin oxidoreductase delta subunit	EC:1.2.7.1	K00171	√	√	√	√	√
porG	pyruvate ferredoxin oxidoreductase gamma subunit	EC:1.2.7.1	K00172	√	√	√	√	√
korA	2-oxoglutarate/2-oxoacid ferredoxin oxidoreductase subunit alpha	EC:1.2.7.11	K00174	√	√	√	√	√
korB	2-oxoglutarate ferredoxin oxidoreductase subunit beta	EC:1.2.7.3 1.2.7.11	K00175	√	√	√	√	√
korC	2-oxoglutarate ferredoxin oxidoreductase subunit gamma	EC:1.2.7.3	K00177	√	0	0	√	√
korD	2-oxoglutarate ferredoxin oxidoreductase subunit delta	EC:1.2.7.3	K00176	√	0	0	√	√
DLD	dihydrolipoamide dehydrogenase	EC:1.8.1.4	K00382	√	0	√	√	√
fumA	fumarate hydratase subunit alpha	EC:4.2.1.2	K01677	√	0	0	√	√
fumB	fumarate hydratase subunit beta	EC:4.2.1.2	K01678	√	√	√	√	√
sucD	succinyl-CoA synthetase alpha subunit	EC:6.2.1.5	K01902	√	√	√	√	√
sucC	succinyl-CoA synthetase beta subunit	EC:6.2.1.5	K01903	√	√	√	√	√
Pentose phosphate pathway
tktA	transketolase	EC:2.2.1.1	K00615	0	0	√	0	0
rbsK	ribokinase	EC:2.7.1.15	K00852	0	0	√	0	√
prsA	ribose-phosphate pyrophosphokinase	EC:2.7.6.1	K00948	√	√	√	√	√
rpiA	ribose 5-phosphate isomerase A	EC:5.3.1.6	K01807	√	√	√	√	0
PMM	phosphomannomutase / phosphoglucomutase	EC:5.4.2.8 5.4.2.2	K15778	√	√	0	√	√
Pyruvate metabolism
porA	pyruvate ferredoxin oxidoreductase alpha subunit	EC:1.2.7.1	K00169	√	√	√	√	√
porB	pyruvate ferredoxin oxidoreductase beta subunit	EC:1.2.7.1	K00170	√	√	√	√	√
porD	pyruvate ferredoxin oxidoreductase delta subunit	EC:1.2.7.1	K00171	√	√	√	√	√
porG	pyruvate ferredoxin oxidoreductase gamma subunit	EC:1.2.7.1	K00172	√	√	√	√	√
korA	2-oxoglutarate/2-oxoacid ferredoxin oxidoreductase subunit alpha	EC:1.2.7.11	K00174	√	√	√	√	√
korB	2-oxoglutarate ferredoxin oxidoreductase subunit beta	EC:1.2.7.3 1.2.7.11	K00175	√	√	√	√	√
DLD	dihydrolipoamide dehydrogenase	EC:1.8.1.4	K00382	√	0	√	√	√
atoB	acetyl-CoA C-acetyltransferase	EC:2.3.1.9	K00626	√	0	√	√	√
PPSA	pyruvate, water dikinase	EC:2.7.9.2	K01007	√	√	√	√	√
leuA	2-isopropylmalate synthase	EC:2.3.3.13	K01649	√	√	√	0	√
fumA	fumarate hydratase subunit alpha	EC:4.2.1.2	K01677	√	√	0	√	√
fumB	fumarate hydratase subunit beta	EC:4.2.1.2	K01678	√	√	√	√	√
acs	acetyl-CoA synthetase	EC:6.2.1.1	K01895	√	√	√	0	√
adhE	acetaldehyde dehydrogenase / alcohol dehydrogenase	EC:1.2.1.10 1.1.1.1	K04072	0	0	0	0	0
aksA	methanogen homocitrate synthase	EC:2.3.3.14 2.3.3.-	K10977	√	√	√	√	√
acyP	acylphosphatase	EC:3.6.1.7	K01512	√	√	√	0	0
acdA	acetate---CoA ligase (ADP-forming) subunit alpha	EC:6.2.1.13	K01905	0	0	√	0	0

## Sheet: Amino acid metabolism
Gene	Description			NP_Bin6	NP_Bin8	SP_Bin4	SP_Bin24	SP_Bin28
Alanine, aspartate and glutamate
GDHA	glutamate dehydrogenase (NADP+)	EC:1.4.1.4	K00262	√	0	0	0	0
pyrB	aspartate carbamoyltransferase catalytic subunit	EC:2.1.3.2	K00609	√	√	√	√	√
PYRI	aspartate carbamoyltransferase regulatory subunit		K00610	√	√	√	√	√
purF	amidophosphoribosyltransferase	EC:2.4.2.14	K00764	√	√	√	√	√
glmS	glutamine---fructose-6-phosphate transaminase (isomerizing)	EC:2.6.1.16	K00820	√	0	√	√	√
argH	argininosuccinate lyase	EC:4.3.2.1	K01755	√	√	√	√	√
purB	adenylosuccinate lyase	EC:4.3.2.2	K01756	√	√	√	√	√
glnA	glutamine synthetase	EC:6.3.1.2	K01915	0	0	√	0	√
purA	adenylosuccinate synthase	EC:6.3.4.4	K01939	√	√	√	√	0
argG	argininosuccinate synthase	EC:6.3.4.5	K01940	√	√	√	0	0
asnB	asparagine synthase (glutamine-hydrolysing)	EC:6.3.5.4	K01953	√	√	0	√	0
carA	carbamoyl-phosphate synthase small subunit	EC:6.3.5.5	K01956	√	√	0	√	√
carB	carbamoyl-phosphate synthase large subunit	EC:6.3.5.5	K01955	√	√	0	√	√
purQ	phosphoribosylformylglycinamidine synthase subunit PurQ / glutaminase	EC:6.3.5.3 3.5.1.2	K23265	√	√	√	√	√
gltD	glutamate synthase (NADPH) small chain	EC:1.4.1.13	K00266	0	0	√	0	0
Arginine and proline
proA	glutamate-5-semialdehyde dehydrogenase	EC:1.2.1.41	K00147	0	0	√	0	0
proB	glutamate 5-kinase	EC:2.7.2.11	K00931	0	0	√	0	0
proC	pyrroline-5-carboxylate reductase	EC:1.5.1.2	K00286	0	0	0	0	0
CRE1	creatinine amidohydrolase	EC:3.5.2.10	K01470	0	0	√	0	0
SPEB	agmatinase	EC:3.5.3.11	K01480	0	√	√	0	0
pdaD	arginine decarboxylase	EC:4.1.1.19	K02626	0	√	0	0	√
aspB	aspartate aminotransferase	EC:2.6.1.1	K00812	√	√	√	√	√
speC	ornithine decarboxylase	EC:4.1.1.17	K01581	√	√	0	√	0
aguA	agmatine deiminase	EC:3.5.3.12	K10536	√	√	0	√	0
Lysine
hom	homoserine dehydrogenase	EC:1.1.1.3	K00003	√	√	√	√	√
asd	aspartate-semialdehyde dehydrogenase	EC:1.2.1.11	K00133	√	√	√	√	√
dapB	4-hydroxy-tetrahydrodipicolinate reductase	EC:1.17.1.8	K00215	0	0	0	0	√
argD	acetylornithine/N-succinyldiaminopimelate aminotransferase	EC:2.6.1.11 2.6.1.17	K00821	√	√	0	√	√
lysC	aspartate kinase	EC:2.7.2.4	K00928	√	√	√	0	√
lysA	diaminopimelate decarboxylase	EC:4.1.1.20	K01586	√	0	0	√	√
dapA	4-hydroxy-tetrahydrodipicolinate synthase	EC:4.3.3.7	K01714	√	0	0	0	√
dapF	diaminopimelate epimerase	EC:5.1.1.7	K01778	√	0	0	√	√
dapL	LL-diaminopimelate aminotransferase	EC:2.6.1.83	K10206	√	√	0	√	√
aksA	methanogen homocitrate synthase	EC:2.3.3.14 2.3.3.-	K10977	√	0	√	√	√
EC:1.8.1.4	dihydrolipoamide dehydrogenase	EC:1.8.1.4	K00382	√	0	√	√	√
E2.3.1.9	acetyl-CoA C-acetyltransferase	EC:2.3.1.9	K00626	√	0	√	√	√
Glycine, serine and threonine
hom	homoserine dehydrogenase	EC:1.1.1.3	K00003	0	√	√	√	√
serA	D-3-phosphoglycerate dehydrogenase / 2-oxoglutarate reductase	EC:1.1.1.95 1.1.1.399	K00058	√	√	√	√	0
asd	aspartate-semialdehyde dehydrogenase	EC:1.2.1.11	K00133	√	√	√	√	√
EC:1.8.1.4	dihydrolipoamide dehydrogenase	EC:1.8.1.4	K00382	√	0	√	√	√
glyA	glycine hydroxymethyltransferase	EC:2.1.2.1	K00600	√	√	√	√	√
lysC	aspartate kinase	EC:2.7.2.4	K00928	√	√	√	0	√
ltaE	threonine aldolase	EC:4.1.2.48	K01620	0	0	0	0	0
trpA	tryptophan synthase alpha chain	EC:4.2.1.20	K01695	√	√	0	√	√
trpB	tryptophan synthase beta chain	EC:4.2.1.20	K01696	√	√	0	√	0
thrC	threonine synthase	EC:4.2.3.1	K01733	√	√	√	√	√
gcvH	glycine cleavage system H protein		K02437	0	0	√	0	0
apgM	2,3-bisphosphoglycerate-independent phosphoglycerate mutase	EC:5.4.2.12	K15635	√	√	√	√	√
gpmI	2,3-bisphosphoglycerate-independent phosphoglycerate mutase	EC:5.4.2.12	K15633	0	0	√	0	0
PSSA	CDP-diacylglycerol---serine O-phosphatidyltransferase	EC:2.7.8.8	K17103	0	0	0	0	√
Tyrosine & Phenylalanine
hisC	histidinol-phosphate aminotransferase	EC:2.6.1.9	K00817	0	√	√	√	√
paaK	phenylacetate-CoA ligase	EC:6.2.1.30	K01912	√	√	√	√	√
aspB	aspartate aminotransferase	EC:2.6.1.1	K00812	√	√	√	√	√
Histidine
hisD	histidinol dehydrogenase	EC:1.1.1.23	K00013	0	√	√	√	√
hisG	ATP phosphoribosyltransferase	EC:2.4.2.17	K00765	√	√	√	√	√
hisC	histidinol-phosphate aminotransferase	EC:2.6.1.9	K00817	√	√	√	√	√
hisB	imidazoleglycerol-phosphate dehydratase	EC:4.2.1.19	K01693	√	√	√	√	√
hisA	phosphoribosylformimino-5-aminoimidazole carboxamide ribotide isomerase	EC:5.3.1.16	K01814	√	√	√	√	√
hisF	imidazole glycerol-phosphate synthase subunit HisF	EC:4.3.2.10	K02500	√	√	√	√	√
hisH	imidazole glycerol-phosphate synthase subunit HisH	EC:4.3.2.10	K02501	√	0	0	√	√
hisIE	phosphoribosyl-ATP pyrophosphohydrolase / phosphoribosyl-AMP cyclohydrolase	EC:3.6.1.31 3.5.4.19	K11755	0	0	√	0	0
Valine, leucine and isoleucine
DLD	dihydrolipoamide dehydrogenase	EC:1.8.1.4	K00382	√	0	√	√	√
atoB	acetyl-CoA C-acetyltransferase	EC:2.3.1.9	K00626	√	0	√	√	√
ILVE	branched-chain amino acid aminotransferase	EC:2.6.1.42	K00826	√	√	√	0	√
leuB	3-isopropylmalate dehydrogenase	EC:1.1.1.85	K00052	0	0	√	0	√
ilvC	ketol-acid reductoisomerase	EC:1.1.1.86	K00053	√	√	√	√	√
leuA	2-isopropylmalate synthase	EC:2.3.3.13	K01649	√	√	√	0	√
ilvB	acetolactate synthase I/II/III large subunit	EC:2.2.1.6	K01652	√	√	√	√	√
ilvD	dihydroxy-acid dehydratase	EC:4.2.1.9	K01687	0	√	0	√	√
leuC	3-isopropylmalate/(R)-2-methylmalate dehydratase large subunit	EC:4.2.1.33 4.2.1.35	K01703	√	√	√	√	√
leuD	3-isopropylmalate/(R)-2-methylmalate dehydratase small subunit	EC:4.2.1.33 4.2.1.35	K01704	√	√	0	√	√

## Sheet: ABC transporter
Gene	Description			NP_Bin6	NP_Bin8	SP_Bin4	SP_Bin24	SP_Bin28
ABC transporters
pstA	phosphate transport system permease protein	K02038		0	0	0	0	√
pstB	phosphate transport system ATP-binding protein	K02036	EC:7.3.2.1	0	0	0	0	√
pstC	phosphate transport system permease protein	K02037		0	0	0	0	√
pstS	phosphate transport system substrate-binding protein	K02040		0	0	0	0	√
BTUF	Periplasmic binding protein	K06858		0	0	√	0	0
ZNUA1	zinc transport system substrate-binding protein	K09815	EC:7.7.2-	0	√	0	0	√
ZNUB	zinc transport system substrate-binding protein	K09816	EC:7.7.2-	0	√	0	0	√
ZNUC1	zinc transport system substrate-binding protein	K09817	EC:7.7.2-	0	√	0	0	√
ecfA1	energy-coupling factor transport system ATP-binding protein	K16786	EC:3.6.3.-	√	√	0	√	0
ecfT	energy-coupling factor transport system permease protein	K16785		0	0	√	0	0
livF	branched-chain amino acid transport system ATP-binding protein	K01996	livF	√	√	0	√	0
livH	branched-chain amino acid transport system permease protein	K01997		0	√	0	√	0
livM	branched-chain amino acid transport system permease protein	K01998		0	√	0	√	0
cbiM	cobalt/nickel transport system permease protein	K02007		√	√	√	√	√
cbiO	cobalt/nickel transport system ATP-binding protein	K02006		√	√	0	√	√
bioY	biotin transport system substrate-specific component	K03523		√	√	√	√	√

## Sheet:    V-type ATP synthase
Gene	Description			NP_Bin6	NP_Bin8	SP_Bin4	SP_Bin24	SP_Bin28
V-type ATP synthase
ATPA	V/A-type H+/Na+-transporting ATPase subunit A	[EC:7.1.2.2 7.2.2.1]	K02117	√	√	0	√	√
ATPB	V/A-type H+/Na+-transporting ATPase subunit B		K02118	√	√	√	√	√
ATPC	V/A-type H+/Na+-transporting ATPase subunit C		K02119	√	√	0	√	√
ATPD	V/A-type H+/Na+-transporting ATPase subunit D		K02120	√	√	√	√	√
ATPI	V/A-type H+/Na+-transporting ATPase subunit I		K02123	√	√	√	√	√
ATPK	V/A-type H+/Na+-transporting ATPase subunit K		K02124	√	√	0	√	√
